# Supplementary material for: Surveillance of Wildlife Viruses: Insights from South Australia’s Monitoring of Rabbit Haemorrhagic Disease Virus (RHDV GI.1 and GI.2)
Source: Viruses. 2024 Sep 30;16(10):1553. doi: 10.3390/v16101553 (PMC11512407; doi:10.3390/v16101553)
Supplement: Supplementary file 1 [file viruses-16-01553-s001.zip]

Archive with 1 entries (1 files):
- viruses-3220861-supplementary.pdf
